# Supplementary material for: Dissecting the role of H3K27 acetylation and methylation in PRC2 mediated control of cellular identity
Source: Nat Commun. 2019 Apr 11;10:1679. doi: 10.1038/s41467-019-09624-w (PMC6459869; doi:10.1038/s41467-019-09624-w)
Supplement: Supplementary file 3 — Source Data [file 41467_2019_9624_MOESM3_ESM.xlsx]

## Sheet: Figure S4
sample	target	2^-dCt	error		sample	target	2^-dCt	error		sample	target	2^-dCt	error		Figure	target	2^-dCt	error
wild type - ChiP JARID2	Wnt5a TSS	3.64268	0.277433		wild type - ChiP MTF2	Wnt5a TSS	6.08392	1.73704		wild type - ChiP PHF19	Wnt5a TSS	0.140632	0.0257285		wild type - ChiP EPOP	Wnt5a TSS	0.395021	0.127092
wild type - Chip IgG	Wnt5a TSS	0.0451228	0.0057227		wild type - Chip IgG	Wnt5a TSS	0.0179484	0.00934659		wild type - Chip IgG	Wnt5a TSS	0.0367783	0.00473084		wild type - Chip IgG	Wnt5a TSS	0.0555527	0.0141055
Ezh2 KO - ChiP JARID2	Wnt5a TSS	2.35381	0.884943		Ezh2 KO - ChiP MTF2	Wnt5a TSS	3.90413	0.587939		Ezh2 KO - ChiP PHF19	Wnt5a TSS	0.135842	0.0188921		Ezh2 KO - ChiP EPOP	Wnt5a TSS	0.135842	0.0220571
wild type - ChiP JARID2	HoxD9 TSS	1.98618	0.14648		wild type - ChiP MTF2	HoxD9 TSS	4.48466	0.780713		wild type - ChiP PHF19	HoxD9 TSS	0.124568	0.00409638		wild type - ChiP EPOP	HoxD9 TSS	0.297302	0.0235205
wild type - Chip IgG	HoxD9 TSS	0.0280666	0.00248318		wild type - Chip IgG	HoxD9 TSS	0.0204041	0.00333909		wild type - Chip IgG	HoxD9 TSS	0.0402463	0.00478224		wild type - Chip IgG	HoxD9 TSS	0.0460709	0.00529761
Ezh2 KO - ChiP JARID2	HoxD9 TSS	2.17347	0.245441		Ezh2 KO - ChiP MTF2	HoxD9 TSS	3.86375	0.513155		Ezh2 KO - ChiP PHF19	HoxD9 TSS	0.129408	0.00179403		Ezh2 KO - ChiP EPOP	HoxD9 TSS	0.169576	0.0217325
wild type - ChiP JARID2	FoxD4	4.54727	1.06553		wild type - ChiP MTF2	FoxD4	8.1681	1.2977		wild type - ChiP PHF19	FoxD4	0.181747	0.0306127		wild type - ChiP EPOP	FoxD4	0.556711	0.0962861
wild type - Chip IgG	FoxD4	0.0425411	0.0104545		wild type - Chip IgG	FoxD4	0.0295643	0.00456804		wild type - Chip IgG	FoxD4	0.0529216	0.0142254		wild type - Chip IgG	FoxD4	0.0529216	0.0142254
Ezh2 KO - ChiP JARID2	FoxD4	5.54044	0.124861		Ezh2 KO - ChiP MTF2	FoxD4	8.42689	0.497638		Ezh2 KO - ChiP PHF19	FoxD4	0.147113	0.0304017		Ezh2 KO - ChiP EPOP	FoxD4	0.170755	0.0273639
wild type - ChiP JARID2	Fgfr3	4.77334	0.29333		wild type - ChiP MTF2	Fgfr3	10.5561	0.517591		wild type - ChiP PHF19	Fgfr3	0.175556	0.00860794		wild type - ChiP EPOP	Fgfr3	0.664343	0.074406
wild type - Chip IgG	Fgfr3	0.0559391	0.00841957		wild type - Chip IgG	Fgfr3	0.0559391	0.00841957		wild type - Chip IgG	Fgfr3	0.0559391	0.00841957		wild type - Chip IgG	Fgfr3	0.0559391	0.00841957
Ezh2 KO - ChiP JARID2	Fgfr3	9.81508	0.322767		Ezh2 KO - ChiP MTF2	Fgfr3	10.6664	0.350762		Ezh2 KO - ChiP PHF19	Fgfr3	0.220676	0.00342044		Ezh2 KO - ChiP EPOP	Fgfr3	0.272627	0.01142
wild type - ChiP JARID2	Lhx5	4.89056	0.452911		wild type - ChiP MTF2	Lhx5	10.7034	0.84023		wild type - ChiP PHF19	Unkn	0.168404	0.013323		wild type - ChiP EPOP	Lhx5	0.535887	0.055942
wild type - Chip IgG	Lhx5	0.0431349	0.00494635		wild type - Chip IgG	Lhx5	0.0431349	0.00494635		wild type - Chip IgG	Lhx5	0.0431349	0.00494635		wild type - Chip IgG	Lhx5	0.0431349	0.00494635
Ezh2 KO - ChiP JARID2	Lhx5	9.31787	0.737167		Ezh2 KO - ChiP MTF2	Lhx5	9.81508	0.772001		Ezh2 KO - ChiP PHF19	Lhx5	0.170755	0.0138179		Ezh2 KO - ChiP EPOP	Lhx5	0.192109	0.0304918
wild type - ChiP JARID2	Hmx3	5.40764	0.192996		wild type - ChiP MTF2	Hmx3	12.3377	0.643102		wild type - ChiP PHF19	Hmx3	0.204476	0.0130759		wild type - ChiP EPOP	Hmx3	0.600818	0.0214429
wild type - Chip IgG	Hmx3	0.0459115	0.00274843		wild type - Chip IgG	Hmx3	0.0459115	0.00274843		wild type - Chip IgG	Hmx3	0.0459115	0.00274843		wild type - Chip IgG	Hmx3	0.0459115	0.00274843
Ezh2 KO - ChiP JARID2	Hmx3	11.5115	0.555899		Ezh2 KO - ChiP MTF2	Hmx3	12.4666	1.39895		Ezh2 KO - ChiP PHF19	Hmx3	0.179867	0.0177702		Ezh2 KO - ChiP EPOP	Hmx3	0.260616	0.0162686
wild type - ChiP JARID2	unrel.	0.0681567	0.00642649		wild type - ChiP MTF2	unrel.	0.0429857	0.0130459		wild type - ChiP PHF19	unrel.	0.0712977	0.00300698		wild type - ChiP EPOP	unrel.	0.0667541	0.00365983
wild type - Chip IgG	unrel.	0.0295643	0.00399093		wild type - Chip IgG	unrel.	0.00636775	0.000688669		wild type - Chip IgG	unrel.	0.0219445	0.00760395		wild type - Chip IgG	unrel.	0.027489	0.00252052
Ezh2 KO - ChiP JARID2	unrel.	0.0396922	0.0106764		Ezh2 KO - ChiP MTF2	unrel.	0.0188407	0.00331288		Ezh2 KO - ChiP PHF19	unrel.	0.0605806	0.005681		Ezh2 KO - ChiP EPOP	unrel.	0.0438889	0.00172134

## Sheet: Figure 4F
Rosa26 Cre-ERT2 Ring1aKO Ring1b fl/fl Ezh1KO Ezh2KO
SUZ12 ChiP
sample	target	2^-dCt	error
IgG	Wnt5a	0.018136	0.00249834
EtOH	Wnt5a	0.244008	0.0179555
EtOH+doxy	Wnt5a	1.51047	0.10077
OHT	Wnt5a	0.0559391	0.0011633
OHT+doxy	Wnt5a	0.986233	0.0889889
IgG	FoxD4	0.018199	0.00139469
EtOH	FoxD4	0.345079	0.0242361
EtOH+doxy	FoxD4	2.42839	0.0981751
OHT	FoxD4	0.0730486	0.0115775
OHT+doxy	FoxD4	1.88557	0.12164
IgG	Fgfr3	0.0232762	0.00227671
EtOH	Fgfr3	0.301452	0.0551501
EtOH+doxy	Fgfr3	2.27363	0.0249187
OHT	Fgfr3	0.0940779	0.010206
OHT+doxy	Fgfr3	1.63014	0.0644327
IgG	Hmx3	0.0191701	0.00223841
EtOH	Hmx3	0.289172	0.0160433
EtOH+doxy	Hmx3	3.34035	0.115791
OHT	Hmx3	0.0735567	0.00501241
OHT+doxy	Hmx3	2.32947	0.177785
IgG	Lhx5	0.0206173	0.00127903
EtOH	Lhx5	0.285191	0.0424138
EtOH+doxy	Lhx5	1.56917	0.291883
OHT	Lhx5	0.0674518	0.00796659
OHT+doxy	Lhx5	1.24833	0.0173061
IgG	Cdx2	0.0230355	0.000658424
EtOH	Cdx2	0.25349	0.0173185
EtOH+doxy	Cdx2	2.04911	0.0673847
OHT	Cdx2	0.0683934	0.00811981
OHT+doxy	Cdx2	1.43893	0.0736638
IgG	Unx1	0.00746832	0.00047618
EtOH	Unx1	0.106211	0.00854717
EtOH+doxy	Unx1	0.757858	0.082385
OHT	Unx1	0.0656073	0.00464147
OHT+doxy	Unx1	1.42405	0.0441505
IgG	Six2	0.00808801	0.00172148
EtOH	Six2	0.105477	0.00631423
EtOH+doxy	Six2	0.678302	0.0274225
OHT	Six2	0.0748424	0.00625405
OHT+doxy	Six2	1.03526	0.045399
IgG	unrel.	0.0122167	0.00281029
EtOH	unrel.	0.0977337	0.00409396
EtOH+doxy	unrel.	0.100134	0.006981
OHT	unrel.	0.014082	0.00423107
OHT+doxy	unrel.	0.039418	0.00212622

## Sheet: Figure S7C
wild type
sample	target	2^-dCt	error
DMSO - ChiP JARID2	Wnt5a	3.24901	0.322973
DMSO -ChiP IgG	Wnt5a	0.0769465	0.0191315
DMSO - ChiP MTF2	Wnt5a	7.70076	0.322576
DMSO - ChiP PHF19	Wnt5a	0.154963	0.0306145
DMSO - ChiP EPOP	Wnt5a	0.369847	0.0295404
MG132 - ChiP JARID2	Wnt5a	2.20381	0.261641
MG132 - ChiP MTF2	Wnt5a	5.02805	0.253833
MG132 - ChiP PHF19	Wnt5a	0.13167	0.00968903
MG132 - ChiP EPOP	Wnt5a	0.290176	0.044629
DMSO - ChiP JARID2	HoxD9	1.54756	0.107355
DMSO -ChiP IgG	HoxD9	0.0549781	0.00461788
DMSO - ChiP MTF2	HoxD9	3.09513	0.150236
DMSO - ChiP PHF19	HoxD9	0.110338	0.0276988
DMSO - ChiP EPOP	HoxD9	0.127185	0.00761375
MG132 - ChiP JARID2	HoxD9	1.59107	0.136582
MG132 - ChiP MTF2	HoxD9	3.02095	0.299934
MG132 - ChiP PHF19	HoxD9	0.10083	0.0100965
MG132 - ChiP EPOP	HoxD9	0.15283	0.0120909
DMSO - ChiP JARID2	FoxD4	6.25496	0.827873
DMSO -ChiP IgG	FoxD4	0.0911888	0.00781505
DMSO - ChiP MTF2	FoxD4	11.2356	0.888881
DMSO - ChiP PHF19	FoxD4	0.222982	0.0171234
DMSO - ChiP EPOP	FoxD4	1.04608	0.0883157
MG132 - ChiP JARID2	FoxD4	2.35381	0.193608
MG132 - ChiP MTF2	FoxD4	5.25977	0.767885
MG132 - ChiP PHF19	FoxD4	0.136787	0.031665
MG132 - ChiP EPOP	FoxD4	0.244008	0.0262799
DMSO - ChiP JARID2	Cdx2	2.63902	0.257149
DMSO -ChiP IgG	Cdx2	0.106949	0.0305356
DMSO - ChiP MTF2	Cdx2	9.00047	0.264722
DMSO - ChiP PHF19	Cdx2	0.164938	0.0105476
DMSO - ChiP EPOP	Cdx2	0.765779	0.0827328
MG132 - ChiP JARID2	Cdx2	2.45377	0.134529
MG132 - ChiP MTF2	Cdx2	5.33319	0.3558
MG132 - ChiP PHF19	Cdx2	0.174343	0.0218424
MG132 - ChiP EPOP	Cdx2	0.306721	0.0165446
DMSO - ChiP JARID2	Fgfr3	4.18434	0.0739489
DMSO -ChiP IgG	Fgfr3	0.0970586	0.00438734
DMSO - ChiP MTF2	Fgfr3	9.64646	0.539357
DMSO - ChiP PHF19	Fgfr3	0.161544	0.0270923
DMSO - ChiP EPOP	Fgfr3	0.846745	0.0676312
MG132 - ChiP JARID2	Fgfr3	2.49666	0.124844
MG132 - ChiP MTF2	Fgfr3	5.31474	0.260595
MG132 - ChiP PHF19	Fgfr3	0.163799	0.0179877
MG132 - ChiP EPOP	Fgfr3	0.317538	0.0190089
DMSO - ChiP JARID2	Lhx5	4.62675	0.258693
DMSO -ChiP IgG	Lhx5	0.0827556	0.00966304
DMSO - ChiP MTF2	Lhx5	11.1967	0.661205
DMSO - ChiP PHF19	Lhx5	0.171348	0.0169286
DMSO - ChiP EPOP	Lhx5	0.298334	0.00462414
MG132 - ChiP JARID2	Lhx5	3.59253	0.06349
MG132 - ChiP MTF2	Lhx5	7.75432	0.254999
MG132 - ChiP PHF19	Lhx5	0.149685	0.0155911
MG132 - ChiP EPOP	Lhx5	0.30566	0.0170902
DMSO - ChiP JARID2	Hmx3	4.19887	0.509528
DMSO -ChiP IgG	Hmx3	0.0700729	0.01153
DMSO - ChiP MTF2	Hmx3	14.42	1.30113
DMSO - ChiP PHF19	Hmx3	0.205898	0.0525029
DMSO - ChiP EPOP	Hmx3	0.319746	0.0213316
MG132 - ChiP JARID2	Hmx3	5.40764	0.177829
MG132 - ChiP MTF2	Hmx3	11.0043	0.314538
MG132 - ChiP PHF19	Hmx3	0.267016	0.042237
MG132 - ChiP EPOP	Hmx3	0.427798	0.014068
DMSO - ChiP JARID2	Unx1	2.60268	0.115553
DMSO -ChiP IgG	Unx1	0.0791098	0.0160094
DMSO - ChiP MTF2	Unx1	8.31087	0.328494
DMSO - ChiP PHF19	Unx1	0.135842	0.000941592
DMSO - ChiP EPOP	Unx1	0.30566	0.0203919
MG132 - ChiP JARID2	Unx1	1.72907	0.0872894
MG132 - ChiP MTF2	Unx1	4.89056	0.246892
MG132 - ChiP PHF19	Unx1	0.151249	0.0124407
MG132 - ChiP EPOP	Unx1	0.256139	0.00803988
DMSO - ChiP JARID2	Six2	4.06992	0.280202
DMSO -ChiP IgG	Six2	0.0824692	0.00860909
DMSO - ChiP MTF2	Six2	6.63456	0.42427
DMSO - ChiP PHF19	Six2	0.164938	0.0345068
DMSO - ChiP EPOP	Six2	0.312083	0.0260785
MG132 - ChiP JARID2	Six2	2.96905	0.205963
MG132 - ChiP MTF2	Six2	6.25496	0.553403
MG132 - ChiP PHF19	Six2	0.171943	0.0219706
MG132 - ChiP EPOP	Six2	0.297302	0.0170025
DMSO - ChiP JARID2	unrel.	0.0740683	0.0176216
DMSO -ChiP IgG	unrel.	0.0565237	0.0100604
DMSO - ChiP MTF2	unrel.	0.123707	0.00388301
DMSO - ChiP PHF19	unrel.	0.0658351	0.00846844
DMSO - ChiP EPOP	unrel.	0.115023	0.00876041
MG132 - ChiP JARID2	unrel.	0.0451228	0.0120486
MG132 - ChiP MTF2	unrel.	0.0665231	0.0203064
MG132 - ChiP PHF19	unrel.	0.0758872	0.00802684
MG132 - ChiP EPOP	unrel.	0.0593339	0.0093488

## Sheet: Figure S9A
sample	target	2^-ddCt	error
wild type	P300	1	9.2993e-05
Ezh2 KO	P300	0.790041	9.80992e-06
Ezh1 KO - Ezh2 KO	P300	1.02456	0.000144973
Ezh1 KO - Ezh2 Y726D	P300	0.666649	4.69017e-05
wild type	Cbp	1	0.00095942
Ezh2 KO	Cbp	0.97942	0.000347117
Ezh1 KO - Ezh2 KO	Cbp	0.80107	0.00134784
Ezh1 KO - Ezh2 Y726D	Cbp	0.747425	0.000621664

## Sheet: Figure 7C
sample	target	2^-dCt	error
wild type ChiP H3K27ac	Olig3	2.0209	0.381872
wild type ChiP IgG	Olig3	0.0309268	0.00564761
Ezh2 KO ChiP H3K27ac	Olig3	1.23114	0.166194
Ezh1 KO-Ezh2 KO ChiP H3K27ac	Olig3	3.605	0.320423
Ezh1 KO-Ezh2 Y726D ChiP H3K27ac	Olig3	7.6211	0.924812
Ezh1 KO-Ezh2 R685C ChiP H3K27ac	Olig3	1.39959	0.11263
wild type ChiP H3K27ac	Hoxb7	1.11729	0.10887
wild type ChiP IgG	Hoxb7	0.0286564	0.0113866
Ezh2 KO ChiP H3K27ac	Hoxb7	0.118668	0.00454375
Ezh1 KO-Ezh2 KO ChiP H3K27ac	Hoxb7	3.01049	0.847856
Ezh1 KO-Ezh2 Y726D ChiP H3K27ac	Hoxb7	5.71598	0.65304
Ezh1 KO-Ezh2 R685C ChiP H3K27ac	Hoxb7	0.424842	0.0459465
wild type ChiP H3K27ac	Mmp25	1.54221	0.255131
wild type ChiP IgG	Mmp25	0.052556	0.0160209
Ezh2 KO ChiP H3K27ac	Mmp25	0.867539	0.12549
Ezh1 KO-Ezh2 KO ChiP H3K27ac	Mmp25	2.95878	0.326547
Ezh1 KO-Ezh2 Y726D ChiP H3K27ac	Mmp25	3.79737	0.419099
Ezh1 KO-Ezh2 R685C ChiP H3K27ac	Mmp25	0.898132	0.0295349
wild type ChiP H3K27ac	Hoxa11	0.45376	0.0389519
wild type ChiP IgG	Hoxa11	0.029977	0.00481758
Ezh2 KO ChiP H3K27ac	Hoxa11	0.156583	0.0623227
Ezh1 KO-Ezh2 KO ChiP H3K27ac	Hoxa11	2.79917	0.337149
Ezh1 KO-Ezh2 Y726D ChiP H3K27ac	Hoxa11	3.82378	0.225808
Ezh1 KO-Ezh2 R685C ChiP H3K27ac	Hoxa11	0.364755	0.0642134
wild type ChiP H3K27ac	Hoxa7	2.19619	0.0868059
wild type ChiP IgG	Hoxa7	0.052556	0.00628236
Ezh2 KO ChiP H3K27ac	Hoxa7	0.609205	0.0107663
Ezh1 KO-Ezh2 KO ChiP H3K27ac	Hoxa7	4.31691	0.491824
Ezh1 KO-Ezh2 Y726D ChiP H3K27ac	Hoxa7	11.8762	0.599549
Ezh1 KO-Ezh2 R685C ChiP H3K27ac	Hoxa7	0.972655	0.0452425
wild type ChiP H3K27ac	Hoxa10	0.240649	0.00589803
wild type ChiP IgG	Hoxa10	0.0363979	0.00811136
Ezh2 KO ChiP H3K27ac	Hoxa10	0.140146	0.0123993
Ezh1 KO-Ezh2 KO ChiP H3K27ac	Hoxa10	1.91189	0.0682344
Ezh1 KO-Ezh2 Y726D ChiP H3K27ac	Hoxa10	3.49429	0.25483
Ezh1 KO-Ezh2 R685C ChiP H3K27ac	Hoxa10	0.163799	0.0161627
wild type ChiP H3K27ac	Phlda	2.21146	0.287784
wild type ChiP IgG	Phlda	0.0259162	0.0154096
Ezh2 KO ChiP H3K27ac	Phlda	1.02811	0.040323
Ezh1 KO-Ezh2 KO ChiP H3K27ac	Phlda	3.82378	0.321179
Ezh1 KO-Ezh2 Y726D ChiP H3K27ac	Phlda	8.51496	0.557202
Ezh1 KO-Ezh2 R685C ChiP H3K27ac	Phlda	1.05702	0.0231709

## Sheet: Figure 7D
ENDODERM						MESODERM						ECTODERM
ddCt
Tbx20						Gata4						Nestin
sample	d0	d5	d7	d9		sample	d0	d5	d7	d9		sample	d0	d5	d7	d9
wild type	0	2	2.78	2.49		wild type	0	-1.63	-1.01	-3.415		wild type	0	-4.98	-5.65	-4.76
Ezh1 KO	0.94	1.35	3.23	3.255		Ezh1 KO	-1.14	-1.895	-1.01	-0.935		Ezh1 KO	-0.49	-5.62	-6.155	-4.52
Ezh2 KO	2.245	-1.185	-2.35	-1.135		Ezh2 KO	-1.89	-6.41	-4.995	-5.485		Ezh2 KO	0.77	-3.42	-5.285	-4.395
Ezh1 KO - Ezh2 KO	-2.23	-3.655	-4.405	-5.02		Ezh1 KO - Ezh2 KO	-3.46	-7.76	-8.335	-8.5		Ezh1 KO - Ezh2 KO	-1.505	-2.07	-2.24	-2.79
Ezh1 KO - Ezh2 Y726D	-0.895	-4.205	-5.12	-4.485		Ezh1 KO - Ezh2 Y726D	-3.755	-8.575	-10.235	-10.09		Ezh1 KO - Ezh2 Y726D	0.405	-2.885	-2.67	-1.66
Ezh1 KO - Ezh2 R685C	2.41	1.115	-0.06	-0.215		Ezh1 KO - Ezh2 R685C	-3.295	-4.95	-4.975	-5.05		Ezh1 KO - Ezh2 R685C	1.19	-3.775	-5.54	-5.46
Hand1						Sall4						Sox1
sample	d0	d5	d7	d9		sample	d0	d5	d7	d9		sample	d0	d5	d7	d9
wild type	0	-1.64	-3.025	-4.68		wild type	0	1.975	5.125	3.89		wild type	0	-6.645	-4.08	-3.32
Ezh1 KO	-1.885	-0.555	-3.19	-2.545		Ezh1 KO	0.475	2.355	4.155	3.745		Ezh1 KO	1.88	-6.22	-4.595	-3.835
Ezh2 KO	-4.155	-5.125	-7.105	-7.49		Ezh2 KO	0.56	1.17	2.505	0.445		Ezh2 KO	2.175	-6.275	-5.94	-5.27
Ezh1 KO - Ezh2 KO	-5.455	-8.945	-7.59	-10.24		Ezh1 KO - Ezh2 KO	0.355	0.9	-0.315	-0.17		Ezh1 KO - Ezh2 KO	-0.29	-2.75	-2.915	-3.905
Ezh1 KO - Ezh2 Y726D	-5.745	-9.495	-11.82	-9.545		Ezh1 KO - Ezh2 Y726D	0.125	0.62	-0.445	-0.355		Ezh1 KO - Ezh2 Y726D	-1.495	-2.965	-1.925	-1.24
Ezh1 KO - Ezh2 R685C	-4.195	-0.895	-2.485	-3.045		Ezh1 KO - Ezh2 R685C	0.005	1.57	3.07	3.945		Ezh1 KO - Ezh2 R685C	-0.135	-6.615	-5.8	-5.015
Twist1						FoxA2						Otx2
sample	d0	d5	d7	d9		sample	d0	d5	d7	d9		sample	d0	d5	d7	d9
wild type	0	-3.9	-4.27	-4.54		wild type	0	-4.245	-3.015	-2.99		wild type	0	8.365	7.64	0.02
Ezh1 KO	1.065	-3.955	-4.575	-4.995		Ezh1 KO	2.12	-4	-3.465	-0.825		Ezh1 KO	1.175	8.975	6.645	6.39
Ezh2 KO	2.08	-3.95	-4.895	-4.91		Ezh2 KO	3.685	-7.91	-7.025	-7.99		Ezh2 KO	-2.83	3.385	-1.3	-3.325
Ezh1 KO - Ezh2 KO	-1.4	-5.995	-8	-8.815		Ezh1 KO - Ezh2 KO	-0.72	-9.445	-10.22	-11.265		Ezh1 KO - Ezh2 KO	-2.14	4.315	2.655	0.93
Ezh1 KO - Ezh2 Y726D	-1.085	-5.42	-5.37	-4.65		Ezh1 KO - Ezh2 Y726D	0.03	-9.715	-11.015	-10.41		Ezh1 KO - Ezh2 Y726D	-1.815	2.62	-1.395	-2.275
Ezh1 KO - Ezh2 R685C	0.335	-3.195	-4.235	-4.37		Ezh1 KO - Ezh2 R685C	2.84	-7.21	-5.91	-6.2		Ezh1 KO - Ezh2 R685C	-2.25	4.33	6.58	4.185
Slug						Gata6						Fgf5
sample	d0	d5	d7	d9		sample	d0	d5	d7	d9		sample	d0	d5	d7	d9
wild type	0	-0.83	-1.255	-1.145		wild type	0	-1.54	-0.035	-1.94		wild type	0	-0.525	0.065	-4.635
Ezh1 KO	1.17	-0.665	-2.205	-2.255		Ezh1 KO	1.37	-0.785	-0.635	0.8		Ezh1 KO	-0.625	-1.3	0.36	-0.765
Ezh2 KO	1.08	-0.75	-1.81	-1.495		Ezh2 KO	2.33	-4.675	-4.56	-4.565		Ezh2 KO	-0.51	-4.085	-5.265	-5.195
Ezh1 KO - Ezh2 KO	-0.415	-3.965	-6.4	-8.49		Ezh1 KO - Ezh2 KO	-1.44	-6.955	-7.58	-8.145		Ezh1 KO - Ezh2 KO	-2.18	-7.285	-6.175	-4.67
Ezh1 KO - Ezh2 Y726D	0.61	-3.31	-4.06	-3.025		Ezh1 KO - Ezh2 Y726D	-0.57	-7.305	-9.15	-8.595		Ezh1 KO - Ezh2 Y726D	-4.215	-6.945	-7.32	-8.425
Ezh1 KO - Ezh2 R685C	0.195	0.115	-0.68	-0.775		Ezh1 KO - Ezh2 R685C	0.41	-6.54	-2.4	-2.29		Ezh1 KO - Ezh2 R685C	-1.16	-1.72	-2.895	-3.09
Snail						Sox17						Bmp4
sample	d0	d5	d7	d9		sample	d0	d5	d7	d9		sample	d0	d5	d7	d9
wild type	0	0.805	0.195	0.255		wild type	0	-4.545	-2.735	-3.195		wild type	0	3.835	4.155	3.315
Ezh1 KO	0.96	0.97	0.65	1.14		Ezh1 KO	1.145	-3.855	-4.76	-4.95		Ezh1 KO	-1.37	4.155	4.55	4.515
Ezh2 KO	-0.34	0.735	-1.475	-1.35		Ezh2 KO	0.83	-6.515	-4.305	-5.275		Ezh2 KO	-1.605	3.17	2.27	2.115
Ezh1 KO - Ezh2 KO	-0.085	-2.37	-4.085	-5.775		Ezh1 KO - Ezh2 KO	-1.67	-6.46	-7.375	-7.27		Ezh1 KO - Ezh2 KO	-0.995	0.175	-0.78	-2.425
Ezh1 KO - Ezh2 Y726D	-1.085	-2.51	-5.27	-5.19		Ezh1 KO - Ezh2 Y726D	-1.31	-6.715	-9.95	-9.435		Ezh1 KO - Ezh2 Y726D	-2.885	-0.345	-0.74	0.445
Ezh1 KO - Ezh2 R685C	-0.775	1.36	-0.39	-0.495		Ezh1 KO - Ezh2 R685C	-0.625	-7.13	-4.855	-4.575		Ezh1 KO - Ezh2 R685C	-1.235	2.865	5.28	6.07

## Sheet: Figure S10B
PLURIPOTENCY
ddCt
Oct4
sample	d0	d5	d7	d9
wild type	0	9.315	10.515	4.88
Ezh1 KO	-0.145	11.92	8.405	11.155
Ezh2 KO	0.635	6.965	3.775	0.48
Ezh1 KO - Ezh2 KO	0.37	8.24	8.655	7.14
Ezh1 KO - Ezh2 Y726D	0.77	6.42	2.925	1.58
Ezh1 KO - Ezh2 R685C	-0.87	8.195	10.245	7.47
Nanog
sample	d0	d5	d7	d9
wild type	0	6.25	4.195	6.87
Ezh1 KO	0.17	7.625	6.275	5.115
Ezh2 KO	0.36	6.83	4.69	2.69
Ezh1 KO - Ezh2 KO	-0.1	6.235	6.505	3.96
Ezh1 KO - Ezh2 Y726D	1.155	6.385	3.97	2.51
Ezh1 KO - Ezh2 R685C	-0.66	9.84	7.105	6.505
Sox2
sample	d0	d5	d7	d9
wild type	0	0.02	-0.115	0.435
Ezh1 KO	0.295	0.105	-0.555	0.36
Ezh2 KO	-0.485	0.58	-0.7	0.125
Ezh1 KO - Ezh2 KO	-0.72	2.075	0.3	-0.595
Ezh1 KO - Ezh2 Y726D	-0.485	1.925	1.815	2.295
Ezh1 KO - Ezh2 R685C	-1.58	0.62	-0.46	-0.275
Fgf4
sample	d0	d5	d7	d9
wild type	0	11.23	11.445	7.265
Ezh1 KO	0.66	12.085	10.85	8.235
Ezh2 KO	-0.24	8.905	4.485	2.19
Ezh1 KO - Ezh2 KO	-0.445	9.87	8.85	6.35
Ezh1 KO - Ezh2 Y726D	-0.875	6.135	2.54	2.395
Ezh1 KO - Ezh2 R685C	-0.97	10.9	10.495	8.18
